# Supplementary material for: Effects of Blood-Derived Products on Cellular Senescence and Inflammatory Response: A Study on Skin Rejuvenation
Source: Curr Issues Mol Biol. 2024 Feb 28;46(3):1865–85. doi: 10.3390/cimb46030122 (PMC10968991; doi:10.3390/cimb46030122)
Supplement: Supplementary file 1 [file cimb-46-00122-s001.zip]

Archive with 1 entries (1 files):
- cimb-2846202-supplementary.pdf
